# Supplementary material for: First records of 31 species of butterflies and moths (Lepidoptera) in Cameroon, with remarks on their elevational ranges
Source: Biodivers Data J. 2020 Mar 5;8:e50543. doi: 10.3897/BDJ.8.e50543 (PMC7067906; doi:10.3897/BDJ.8.e50543)
Supplement: XML Treatment for Anapisa holobrunnea [file BDJ.8.e50543-treatment1.xml]

<!DOCTYPE tp:taxon-treatment
  PUBLIC "-//TaxonX//DTD Taxonomic Treatment Publishing DTD v0 20100105//EN" "tax-treatment-NSO.dtd">
<tp:taxon-treatment xmlns:tp="http://www.plazi.org/taxpub"><tp:treatment-meta><mixed-citation publication-type="journal"><person-group><name><surname>Delabye</surname><given-names>Sylvain</given-names></name><name><surname>Maicher</surname><given-names>Vincent</given-names></name><name><surname>Sáfián</surname><given-names>Szabolcs</given-names></name><name><surname>Potocký</surname><given-names>Pavel</given-names></name><name><surname>Mertens</surname><given-names>Jan E.J.</given-names></name><name><surname>Przybyłowicz</surname><given-names>Łukasz</given-names></name><name><surname>Murkwe</surname><given-names>Mercy</given-names></name><name><surname>Kobe</surname><given-names>Ishmeal N.</given-names></name><name><surname>Fokam</surname><given-names>Eric B.</given-names></name><name><surname>Janeček</surname><given-names>Štěpán</given-names></name><name><surname>Tropek</surname><given-names>Robert</given-names></name></person-group><article-title>First records of 31 species of butterflies and moths (<tp:taxon-name><tp:taxon-name-part taxon-name-part-type="order">Lepidoptera</tp:taxon-name-part></tp:taxon-name>) in Cameroon, with remarks on their elevational ranges</article-title><source>Biodivers Data J</source><day>05</day><month>3</month><year>2020</year><volume>8</volume><pub-id pub-id-type="doi">10.3897/BDJ.8.e50543</pub-id></mixed-citation></tp:treatment-meta><tp:nomenclature><tp:taxon-name><object-id xmlns:xlink="http://www.w3.org/1999/xlink" content-type="arpha" xlink:type="simple">CD76542F-C73E-5AB0-BB38-C5FA53AE9132</object-id><tp:taxon-name-part taxon-name-part-type="genus">Anapisa</tp:taxon-name-part> <tp:taxon-name-part taxon-name-part-type="species">holobrunnea</tp:taxon-name-part></tp:taxon-name><tp:taxon-authority>(Talbot, 1932)</tp:taxon-authority><tp:nomenclature-citation-list><tp:nomenclature-citation><tp:taxon-name>
                <tp:taxon-name-part taxon-name-part-type="family">Erebidae</tp:taxon-name-part>
              </tp:taxon-name><comment>, <tp:taxon-name><tp:taxon-name-part taxon-name-part-type="subfamily">Arctiinae</tp:taxon-name-part></tp:taxon-name></comment></tp:nomenclature-citation></tp:nomenclature-citation-list></tp:nomenclature><tp:treatment-sec sec-type="materials"><title>Materials</title><list list-type="alpha-lower" list-content="occurrences"><list-item><p><bold>Type status:</bold> <named-content xmlns:xlink="http://www.w3.org/1999/xlink" content-type="dwc:typeStatus" xlink:type="simple">Other material</named-content>. <bold>Occurrence:</bold> individualCount: <named-content xmlns:xlink="http://www.w3.org/1999/xlink" content-type="dwc:individualCount" xlink:type="simple">1</named-content>; sex: <named-content xmlns:xlink="http://www.w3.org/1999/xlink" content-type="dwc:sex" xlink:type="simple">male</named-content>; lifeStage: <named-content xmlns:xlink="http://www.w3.org/1999/xlink" content-type="dwc:lifeStage" xlink:type="simple">adult</named-content>; <bold>Taxon:</bold> scientificName: <named-content xmlns:xlink="http://www.w3.org/1999/xlink" content-type="dwc:scientificName" xlink:type="simple"><tp:taxon-name><tp:taxon-name-part taxon-name-part-type="genus" reg="Anapisa">Anapisa</tp:taxon-name-part> <tp:taxon-name-part taxon-name-part-type="species" reg="holobrunnea">holobrunnea</tp:taxon-name-part></tp:taxon-name> (Talbot, 1932)</named-content>; <bold>Location:</bold> continent: <named-content xmlns:xlink="http://www.w3.org/1999/xlink" content-type="dwc:continent" xlink:type="simple">Africa</named-content>; country: <named-content xmlns:xlink="http://www.w3.org/1999/xlink" content-type="dwc:country" xlink:type="simple">Cameroon</named-content>; stateProvince: <named-content xmlns:xlink="http://www.w3.org/1999/xlink" content-type="dwc:stateProvince" xlink:type="simple">Southwest Region</named-content>; locality: <named-content xmlns:xlink="http://www.w3.org/1999/xlink" content-type="dwc:locality" xlink:type="simple">Dikolo Peninsula, Bimbia-Bonadikombo Community Forest</named-content>; verbatimElevation: <named-content xmlns:xlink="http://www.w3.org/1999/xlink" content-type="dwc:verbatimElevation" xlink:type="simple">30 m</named-content>; decimalLatitude: <named-content xmlns:xlink="http://www.w3.org/1999/xlink" content-type="dwc:decimalLatitude" xlink:type="simple">03.9818</named-content>; decimalLongitude: <named-content xmlns:xlink="http://www.w3.org/1999/xlink" content-type="dwc:decimalLongitude" xlink:type="simple">09.2625</named-content>; <bold>Identification:</bold> identifiedBy: <named-content xmlns:xlink="http://www.w3.org/1999/xlink" content-type="dwc:identifiedBy" xlink:type="simple">Łukasz Przybyłowicz</named-content>; dateIdentified: <named-content xmlns:xlink="http://www.w3.org/1999/xlink" content-type="dwc:dateIdentified" xlink:type="simple">2017</named-content>; <bold>Event:</bold> samplingProtocol: <named-content xmlns:xlink="http://www.w3.org/1999/xlink" content-type="dwc:samplingProtocol" xlink:type="simple">Light catching</named-content>; eventDate: <named-content xmlns:xlink="http://www.w3.org/1999/xlink" content-type="dwc:eventDate" xlink:type="simple">13/10/2017</named-content>; habitat: <named-content xmlns:xlink="http://www.w3.org/1999/xlink" content-type="dwc:habitat" xlink:type="simple">Coastal forest</named-content>; <bold>Record Level:</bold> type: <named-content xmlns:xlink="http://www.w3.org/1999/xlink" content-type="dwc:type" xlink:type="simple">PhysicalObject</named-content>; institutionID: <named-content xmlns:xlink="http://www.w3.org/1999/xlink" content-type="dwc:institutionID" xlink:type="simple"><ext-link ext-link-type="uri" xlink:href="http://grbio.org/cool/8t1f-g2z6" xlink:type="simple">http://grbio.org/cool/8t1f-g2z6</ext-link></named-content>; institutionCode: <named-content xmlns:xlink="http://www.w3.org/1999/xlink" content-type="dwc:institutionCode" xlink:type="simple">ZMJU</named-content>; basisOfRecord: <named-content xmlns:xlink="http://www.w3.org/1999/xlink" content-type="dwc:basisOfRecord" xlink:type="simple">PreservedSpecimen</named-content></p></list-item></list></tp:treatment-sec><tp:treatment-sec sec-type="Distribution"><title>Distribution</title><p><italic><tp:taxon-name><tp:taxon-name-part taxon-name-part-type="genus" reg="Anapisa">A.</tp:taxon-name-part> <tp:taxon-name-part taxon-name-part-type="species" reg="holobrunnea">holobrunnea</tp:taxon-name-part></tp:taxon-name></italic> was previously reported from Ghana and Guinea only (<xref ref-type="bibr" rid="B5501353">Przybyłowicz and Bąkowski 2011</xref>) and, therefore, it was considered as an endemic to the western part of the Guinean subregion. Our record has enlarged its known range to over 1,000 km to the east. It has also evidenced the species’ presence in the eastern part of the Guinean region. In the Mount Cameroon region, the single individual was collected in the lowest locality (30 m a.s.l.) (Fig. <xref ref-type="fig" rid="F5502623">3</xref>).</p></tp:treatment-sec><tp:treatment-sec><!--Section generated to contain objects referenced in tp:taxon-treatment.--><fig id="F5502623" position="float" orientation="portrait"><object-id xmlns:xlink="http://www.w3.org/1999/xlink" content-type="arpha" xlink:type="simple">7EB87846-A131-5BE8-A912-FFBD2DE2CA2F</object-id><object-id xmlns:xlink="http://www.w3.org/1999/xlink" content-type="doi" xlink:type="simple">10.3897/BDJ.8.e50543.figure3</object-id><label>Figure 3.</label><caption><p><italic><tp:taxon-name><tp:taxon-name-part taxon-name-part-type="genus" reg="Anapisa">Anapisa</tp:taxon-name-part> <tp:taxon-name-part taxon-name-part-type="species" reg="holobrunnea">holobrunnea</tp:taxon-name-part></tp:taxon-name></italic> Tams, 1932. <bold>A.</bold> dorsal view; <bold>B.</bold> ventral view. The scale bar represents 1 cm.</p></caption><graphic xmlns:xlink="http://www.w3.org/1999/xlink" xlink:href="bdj-08-e50543-g003.jpg" position="float" id="oo_375330.jpg" orientation="portrait" xlink:type="simple"><uri content-type="original_file" xlink:type="simple">https://binary.pensoft.net/fig/375330</uri></graphic></fig></tp:treatment-sec><ref-list><ref id="B5501353"><element-citation xmlns:xlink="http://www.w3.org/1999/xlink" publication-type="article" xlink:type="simple"><person-group person-group-type="author"><name name-style="western"><surname>Przybyłowicz</surname><given-names>Łukasz</given-names></name><name name-style="western"><surname>Bąkowski</surname><given-names>Marek</given-names></name></person-group><year>2011</year><article-title><italic><tp:taxon-name><tp:taxon-name-part taxon-name-part-type="genus" reg="Anapisa">Anapisa</tp:taxon-name-part> <tp:taxon-name-part taxon-name-part-type="species" reg="monotonia">monotonia</tp:taxon-name-part></tp:taxon-name></italic> Kiriakoff, 1963 – a junior synonym of <italic><tp:taxon-name><tp:taxon-name-part taxon-name-part-type="genus" reg="Anapisa">Anapisa</tp:taxon-name-part> <tp:taxon-name-part taxon-name-part-type="species" reg="holobrunnea">holobrunnea</tp:taxon-name-part></tp:taxon-name></italic> (Talbot, 1932), with new records of <tp:taxon-name><tp:taxon-name-part taxon-name-part-type="subfamily">Arctiinae</tp:taxon-name-part></tp:taxon-name> (<tp:taxon-name><tp:taxon-name-part taxon-name-part-type="order">Lepidoptera</tp:taxon-name-part></tp:taxon-name>: <tp:taxon-name><tp:taxon-name-part taxon-name-part-type="family">Erebidae</tp:taxon-name-part></tp:taxon-name>) from Ghana</article-title><source>Zootaxa</source><volume>3031</volume><issue>1</issue><fpage>54</fpage><lpage>60</lpage><pub-id pub-id-type="doi">10.11646/zootaxa.3031.1.5</pub-id></element-citation></ref></ref-list></tp:taxon-treatment>
