# Supplementary material for: First records of 31 species of butterflies and moths (Lepidoptera) in Cameroon, with remarks on their elevational ranges
Source: Biodivers Data J. 2020 Mar 5;8:e50543. doi: 10.3897/BDJ.8.e50543 (PMC7067906; doi:10.3897/BDJ.8.e50543)
Supplement: XML Treatment for Uripao albizonata [file BDJ.8.e50543-treatment10.xml]

<!DOCTYPE tp:taxon-treatment
  PUBLIC "-//TaxonX//DTD Taxonomic Treatment Publishing DTD v0 20100105//EN" "tax-treatment-NSO.dtd">
<tp:taxon-treatment xmlns:tp="http://www.plazi.org/taxpub"><tp:treatment-meta><mixed-citation publication-type="journal"><person-group><name><surname>Delabye</surname><given-names>Sylvain</given-names></name><name><surname>Maicher</surname><given-names>Vincent</given-names></name><name><surname>Sáfián</surname><given-names>Szabolcs</given-names></name><name><surname>Potocký</surname><given-names>Pavel</given-names></name><name><surname>Mertens</surname><given-names>Jan E.J.</given-names></name><name><surname>Przybyłowicz</surname><given-names>Łukasz</given-names></name><name><surname>Murkwe</surname><given-names>Mercy</given-names></name><name><surname>Kobe</surname><given-names>Ishmeal N.</given-names></name><name><surname>Fokam</surname><given-names>Eric B.</given-names></name><name><surname>Janeček</surname><given-names>Štěpán</given-names></name><name><surname>Tropek</surname><given-names>Robert</given-names></name></person-group><article-title>First records of 31 species of butterflies and moths (<tp:taxon-name><tp:taxon-name-part taxon-name-part-type="order">Lepidoptera</tp:taxon-name-part></tp:taxon-name>) in Cameroon, with remarks on their elevational ranges</article-title><source>Biodivers Data J</source><day>05</day><month>3</month><year>2020</year><volume>8</volume><pub-id pub-id-type="doi">10.3897/BDJ.8.e50543</pub-id></mixed-citation></tp:treatment-meta><tp:nomenclature><tp:taxon-name><object-id xmlns:xlink="http://www.w3.org/1999/xlink" content-type="arpha" xlink:type="simple">DE9DA72C-71C8-56BB-B342-FC9B3BE3BE60</object-id><tp:taxon-name-part taxon-name-part-type="genus">Uripao</tp:taxon-name-part> <tp:taxon-name-part taxon-name-part-type="species">albizonata</tp:taxon-name-part></tp:taxon-name><tp:taxon-authority>Hampson, 1926</tp:taxon-authority><tp:nomenclature-citation-list><tp:nomenclature-citation><tp:taxon-name>
                <tp:taxon-name-part taxon-name-part-type="family">Erebidae</tp:taxon-name-part>
              </tp:taxon-name><comment>, <tp:taxon-name><tp:taxon-name-part taxon-name-part-type="subfamily">Calpinae</tp:taxon-name-part></tp:taxon-name></comment></tp:nomenclature-citation></tp:nomenclature-citation-list></tp:nomenclature><tp:treatment-sec sec-type="materials"><title>Materials</title><list list-type="alpha-lower" list-content="occurrences"><list-item><p><bold>Type status:</bold> <named-content xmlns:xlink="http://www.w3.org/1999/xlink" content-type="dwc:typeStatus" xlink:type="simple">Other material</named-content>. <bold>Occurrence:</bold> individualCount: <named-content xmlns:xlink="http://www.w3.org/1999/xlink" content-type="dwc:individualCount" xlink:type="simple">1</named-content>; sex: <named-content xmlns:xlink="http://www.w3.org/1999/xlink" content-type="dwc:sex" xlink:type="simple">male</named-content>; lifeStage: <named-content xmlns:xlink="http://www.w3.org/1999/xlink" content-type="dwc:lifeStage" xlink:type="simple">adult</named-content>; <bold>Taxon:</bold> scientificName: <named-content xmlns:xlink="http://www.w3.org/1999/xlink" content-type="dwc:scientificName" xlink:type="simple"><tp:taxon-name><tp:taxon-name-part taxon-name-part-type="genus" reg="Uripao">Uripao</tp:taxon-name-part> <tp:taxon-name-part taxon-name-part-type="species" reg="albizonata">albizonata</tp:taxon-name-part></tp:taxon-name> Hampson, 1926</named-content>; <bold>Location:</bold> continent: <named-content xmlns:xlink="http://www.w3.org/1999/xlink" content-type="dwc:continent" xlink:type="simple">Africa</named-content>; country: <named-content xmlns:xlink="http://www.w3.org/1999/xlink" content-type="dwc:country" xlink:type="simple">Cameroon</named-content>; stateProvince: <named-content xmlns:xlink="http://www.w3.org/1999/xlink" content-type="dwc:stateProvince" xlink:type="simple">Southwest Region</named-content>; locality: <named-content xmlns:xlink="http://www.w3.org/1999/xlink" content-type="dwc:locality" xlink:type="simple">Mapanja Camp, Mount Cameroon</named-content>; verbatimElevation: <named-content xmlns:xlink="http://www.w3.org/1999/xlink" content-type="dwc:verbatimElevation" xlink:type="simple">1,850 m</named-content>; decimalLatitude: <named-content xmlns:xlink="http://www.w3.org/1999/xlink" content-type="dwc:decimalLatitude" xlink:type="simple">04.1157</named-content>; decimalLongitude: <named-content xmlns:xlink="http://www.w3.org/1999/xlink" content-type="dwc:decimalLongitude" xlink:type="simple">09.1315</named-content>; <bold>Identification:</bold> identifiedBy: <named-content xmlns:xlink="http://www.w3.org/1999/xlink" content-type="dwc:identifiedBy" xlink:type="simple">Sylvain Delabye</named-content>; dateIdentified: <named-content xmlns:xlink="http://www.w3.org/1999/xlink" content-type="dwc:dateIdentified" xlink:type="simple">2017</named-content>; <bold>Event:</bold> samplingProtocol: <named-content xmlns:xlink="http://www.w3.org/1999/xlink" content-type="dwc:samplingProtocol" xlink:type="simple">Light catching</named-content>; eventDate: <named-content xmlns:xlink="http://www.w3.org/1999/xlink" content-type="dwc:eventDate" xlink:type="simple">15/05/2017</named-content>; habitat: <named-content xmlns:xlink="http://www.w3.org/1999/xlink" content-type="dwc:habitat" xlink:type="simple">Montane forest</named-content>; <bold>Record Level:</bold> type: <named-content xmlns:xlink="http://www.w3.org/1999/xlink" content-type="dwc:type" xlink:type="simple">PhysicalObject</named-content>; institutionID: <named-content xmlns:xlink="http://www.w3.org/1999/xlink" content-type="dwc:institutionID" xlink:type="simple"><ext-link ext-link-type="uri" xlink:href="http://grbio.org/cool/8t1f-g2z6" xlink:type="simple">http://grbio.org/cool/8t1f-g2z6</ext-link></named-content>; institutionCode: <named-content xmlns:xlink="http://www.w3.org/1999/xlink" content-type="dwc:institutionCode" xlink:type="simple">ZMJU</named-content>; basisOfRecord: <named-content xmlns:xlink="http://www.w3.org/1999/xlink" content-type="dwc:basisOfRecord" xlink:type="simple">PreservedSpecimen</named-content></p></list-item></list></tp:treatment-sec><tp:treatment-sec sec-type="Distribution"><title>Distribution</title><p>This species was known from Gabon and Sierra Leone only. This record confirmed its broader distribution. This is also the first record of the <italic><tp:taxon-name><tp:taxon-name-part taxon-name-part-type="genus" reg="Uripao">Uripao</tp:taxon-name-part></tp:taxon-name></italic> genus in Cameroon. On Mount Cameroon, our only record came from the montane forests (1,850 m a.s.l.) (Fig. <xref ref-type="fig" rid="F5502678">12</xref>).</p></tp:treatment-sec><tp:treatment-sec><!--Section generated to contain objects referenced in tp:taxon-treatment.--><fig id="F5502678" position="float" orientation="portrait"><object-id xmlns:xlink="http://www.w3.org/1999/xlink" content-type="arpha" xlink:type="simple">A73DC903-AC61-570B-B867-67D9AE5B4566</object-id><object-id xmlns:xlink="http://www.w3.org/1999/xlink" content-type="doi" xlink:type="simple">10.3897/BDJ.8.e50543.figure12</object-id><label>Figure 12.</label><caption><p><italic><tp:taxon-name><tp:taxon-name-part taxon-name-part-type="genus" reg="Uripao">Uripao</tp:taxon-name-part> <tp:taxon-name-part taxon-name-part-type="species" reg="albizonata">albizonata</tp:taxon-name-part></tp:taxon-name></italic> Hampson, 1926. <bold>A.</bold> dorsal view; <bold>B.</bold> ventral view. The scale bar represents 1 cm.</p></caption><graphic xmlns:xlink="http://www.w3.org/1999/xlink" xlink:href="bdj-08-e50543-g012.jpg" position="float" id="oo_375354.jpg" orientation="portrait" xlink:type="simple"><uri content-type="original_file" xlink:type="simple">https://binary.pensoft.net/fig/375354</uri></graphic></fig></tp:treatment-sec></tp:taxon-treatment>
