# Supplementary material for: First records of 31 species of butterflies and moths (Lepidoptera) in Cameroon, with remarks on their elevational ranges
Source: Biodivers Data J. 2020 Mar 5;8:e50543. doi: 10.3897/BDJ.8.e50543 (PMC7067906; doi:10.3897/BDJ.8.e50543)
Supplement: XML Treatment for Borbo borbonica [file BDJ.8.e50543-treatment26.xml]

<!DOCTYPE tp:taxon-treatment
  PUBLIC "-//TaxonX//DTD Taxonomic Treatment Publishing DTD v0 20100105//EN" "tax-treatment-NSO.dtd">
<tp:taxon-treatment xmlns:tp="http://www.plazi.org/taxpub"><tp:treatment-meta><mixed-citation publication-type="journal"><person-group><name><surname>Delabye</surname><given-names>Sylvain</given-names></name><name><surname>Maicher</surname><given-names>Vincent</given-names></name><name><surname>Sáfián</surname><given-names>Szabolcs</given-names></name><name><surname>Potocký</surname><given-names>Pavel</given-names></name><name><surname>Mertens</surname><given-names>Jan E.J.</given-names></name><name><surname>Przybyłowicz</surname><given-names>Łukasz</given-names></name><name><surname>Murkwe</surname><given-names>Mercy</given-names></name><name><surname>Kobe</surname><given-names>Ishmeal N.</given-names></name><name><surname>Fokam</surname><given-names>Eric B.</given-names></name><name><surname>Janeček</surname><given-names>Štěpán</given-names></name><name><surname>Tropek</surname><given-names>Robert</given-names></name></person-group><article-title>First records of 31 species of butterflies and moths (<tp:taxon-name><tp:taxon-name-part taxon-name-part-type="order">Lepidoptera</tp:taxon-name-part></tp:taxon-name>) in Cameroon, with remarks on their elevational ranges</article-title><source>Biodivers Data J</source><day>05</day><month>3</month><year>2020</year><volume>8</volume><pub-id pub-id-type="doi">10.3897/BDJ.8.e50543</pub-id></mixed-citation></tp:treatment-meta><tp:nomenclature><tp:taxon-name><object-id xmlns:xlink="http://www.w3.org/1999/xlink" content-type="arpha" xlink:type="simple">4B4DA133-59BB-5665-9A97-A6C1340217B3</object-id><tp:taxon-name-part taxon-name-part-type="genus">Borbo</tp:taxon-name-part> <tp:taxon-name-part taxon-name-part-type="species">borbonica</tp:taxon-name-part></tp:taxon-name><tp:taxon-authority>(Boisduval, 1833)</tp:taxon-authority><tp:nomenclature-citation-list><tp:nomenclature-citation><tp:taxon-name>
                <tp:taxon-name-part taxon-name-part-type="family">Hesperiidae</tp:taxon-name-part>
              </tp:taxon-name><comment>, <tp:taxon-name><tp:taxon-name-part taxon-name-part-type="subfamily">Hesperiinae</tp:taxon-name-part></tp:taxon-name></comment></tp:nomenclature-citation></tp:nomenclature-citation-list></tp:nomenclature><tp:treatment-sec sec-type="materials"><title>Materials</title><list list-type="alpha-lower" list-content="occurrences"><list-item><p><bold>Type status:</bold> <named-content xmlns:xlink="http://www.w3.org/1999/xlink" content-type="dwc:typeStatus" xlink:type="simple">Other material</named-content>. <bold>Occurrence:</bold> individualCount: <named-content xmlns:xlink="http://www.w3.org/1999/xlink" content-type="dwc:individualCount" xlink:type="simple">1</named-content>; lifeStage: <named-content xmlns:xlink="http://www.w3.org/1999/xlink" content-type="dwc:lifeStage" xlink:type="simple">adult</named-content>; <bold>Taxon:</bold> scientificName: <named-content xmlns:xlink="http://www.w3.org/1999/xlink" content-type="dwc:scientificName" xlink:type="simple"><tp:taxon-name><tp:taxon-name-part taxon-name-part-type="genus" reg="Borbo">Borbo</tp:taxon-name-part> <tp:taxon-name-part taxon-name-part-type="species" reg="borbonica">borbonica</tp:taxon-name-part></tp:taxon-name> (Boisduval, 1833)</named-content>; <bold>Location:</bold> continent: <named-content xmlns:xlink="http://www.w3.org/1999/xlink" content-type="dwc:continent" xlink:type="simple">Africa</named-content>; country: <named-content xmlns:xlink="http://www.w3.org/1999/xlink" content-type="dwc:country" xlink:type="simple">Cameroon</named-content>; stateProvince: <named-content xmlns:xlink="http://www.w3.org/1999/xlink" content-type="dwc:stateProvince" xlink:type="simple">Southwest Region</named-content>; locality: <named-content xmlns:xlink="http://www.w3.org/1999/xlink" content-type="dwc:locality" xlink:type="simple">Dikolo Peninsula, Bimbia-Bonadikombo Community Forest</named-content>; verbatimElevation: <named-content xmlns:xlink="http://www.w3.org/1999/xlink" content-type="dwc:verbatimElevation" xlink:type="simple">30 m</named-content>; decimalLatitude: <named-content xmlns:xlink="http://www.w3.org/1999/xlink" content-type="dwc:decimalLatitude" xlink:type="simple">03.9818</named-content>; decimalLongitude: <named-content xmlns:xlink="http://www.w3.org/1999/xlink" content-type="dwc:decimalLongitude" xlink:type="simple">09.2625</named-content>; <bold>Identification:</bold> identifiedBy: <named-content xmlns:xlink="http://www.w3.org/1999/xlink" content-type="dwc:identifiedBy" xlink:type="simple">Szabolcs Sáfián</named-content>; dateIdentified: <named-content xmlns:xlink="http://www.w3.org/1999/xlink" content-type="dwc:dateIdentified" xlink:type="simple">2015</named-content>; <bold>Event:</bold> samplingProtocol: <named-content xmlns:xlink="http://www.w3.org/1999/xlink" content-type="dwc:samplingProtocol" xlink:type="simple">Butterfly net</named-content>; eventDate: <named-content xmlns:xlink="http://www.w3.org/1999/xlink" content-type="dwc:eventDate" xlink:type="simple">30/12/2014</named-content>; habitat: <named-content xmlns:xlink="http://www.w3.org/1999/xlink" content-type="dwc:habitat" xlink:type="simple">Coastal forest</named-content>; <bold>Record Level:</bold> type: <named-content xmlns:xlink="http://www.w3.org/1999/xlink" content-type="dwc:type" xlink:type="simple">PhysicalObject</named-content>; institutionID: <named-content xmlns:xlink="http://www.w3.org/1999/xlink" content-type="dwc:institutionID" xlink:type="simple"><ext-link ext-link-type="uri" xlink:href="http://grbio.org/cool/8t1f-g2z6" xlink:type="simple">http://grbio.org/cool/8t1f-g2z6</ext-link></named-content>; institutionCode: <named-content xmlns:xlink="http://www.w3.org/1999/xlink" content-type="dwc:institutionCode" xlink:type="simple">ZMJU</named-content>; basisOfRecord: <named-content xmlns:xlink="http://www.w3.org/1999/xlink" content-type="dwc:basisOfRecord" xlink:type="simple">PreservedSpecimen</named-content></p></list-item><list-item><p><bold>Type status:</bold> <named-content xmlns:xlink="http://www.w3.org/1999/xlink" content-type="dwc:typeStatus" xlink:type="simple">Other material</named-content>. <bold>Occurrence:</bold> individualCount: <named-content xmlns:xlink="http://www.w3.org/1999/xlink" content-type="dwc:individualCount" xlink:type="simple">1</named-content>; lifeStage: <named-content xmlns:xlink="http://www.w3.org/1999/xlink" content-type="dwc:lifeStage" xlink:type="simple">adult</named-content>; <bold>Taxon:</bold> scientificName: <named-content xmlns:xlink="http://www.w3.org/1999/xlink" content-type="dwc:scientificName" xlink:type="simple"><tp:taxon-name><tp:taxon-name-part taxon-name-part-type="genus" reg="Borbo">Borbo</tp:taxon-name-part> <tp:taxon-name-part taxon-name-part-type="species" reg="borbonica">borbonica</tp:taxon-name-part></tp:taxon-name> (Boisduval, 1833)</named-content>; <bold>Location:</bold> continent: <named-content xmlns:xlink="http://www.w3.org/1999/xlink" content-type="dwc:continent" xlink:type="simple">Africa</named-content>; country: <named-content xmlns:xlink="http://www.w3.org/1999/xlink" content-type="dwc:country" xlink:type="simple">Cameroon</named-content>; stateProvince: <named-content xmlns:xlink="http://www.w3.org/1999/xlink" content-type="dwc:stateProvince" xlink:type="simple">Southwest Region</named-content>; locality: <named-content xmlns:xlink="http://www.w3.org/1999/xlink" content-type="dwc:locality" xlink:type="simple">Crater Lake, Mount Cameroon</named-content>; verbatimElevation: <named-content xmlns:xlink="http://www.w3.org/1999/xlink" content-type="dwc:verbatimElevation" xlink:type="simple">1,450 m</named-content>; decimalLatitude: <named-content xmlns:xlink="http://www.w3.org/1999/xlink" content-type="dwc:decimalLatitude" xlink:type="simple">04.1443</named-content>; decimalLongitude: <named-content xmlns:xlink="http://www.w3.org/1999/xlink" content-type="dwc:decimalLongitude" xlink:type="simple">09.0717</named-content>; <bold>Identification:</bold> identifiedBy: <named-content xmlns:xlink="http://www.w3.org/1999/xlink" content-type="dwc:identifiedBy" xlink:type="simple">Szabolcs Sáfián</named-content>; dateIdentified: <named-content xmlns:xlink="http://www.w3.org/1999/xlink" content-type="dwc:dateIdentified" xlink:type="simple">2015</named-content>; <bold>Event:</bold> samplingProtocol: <named-content xmlns:xlink="http://www.w3.org/1999/xlink" content-type="dwc:samplingProtocol" xlink:type="simple">Butterfly net</named-content>; eventDate: <named-content xmlns:xlink="http://www.w3.org/1999/xlink" content-type="dwc:eventDate" xlink:type="simple">26/04/2017</named-content>; habitat: <named-content xmlns:xlink="http://www.w3.org/1999/xlink" content-type="dwc:habitat" xlink:type="simple">Submontane forest locally disturbed by elephants</named-content>; <bold>Record Level:</bold> type: <named-content xmlns:xlink="http://www.w3.org/1999/xlink" content-type="dwc:type" xlink:type="simple">PhysicalObject</named-content>; institutionID: <named-content xmlns:xlink="http://www.w3.org/1999/xlink" content-type="dwc:institutionID" xlink:type="simple"><ext-link ext-link-type="uri" xlink:href="http://grbio.org/cool/8t1f-g2z6" xlink:type="simple">http://grbio.org/cool/8t1f-g2z6</ext-link></named-content>; institutionCode: <named-content xmlns:xlink="http://www.w3.org/1999/xlink" content-type="dwc:institutionCode" xlink:type="simple">ZMJU</named-content>; basisOfRecord: <named-content xmlns:xlink="http://www.w3.org/1999/xlink" content-type="dwc:basisOfRecord" xlink:type="simple">PreservedSpecimen</named-content></p></list-item></list></tp:treatment-sec><tp:treatment-sec sec-type="Distribution"><title>Distribution</title><p>The nominotypical subspecies is relatively common in the Guinean biogeographic zone (most countries along the seashore between Mauritania and Nigeria) and from the Southern African region and Madagascar. Our Cameroonian record thus extended its distribution to the easternmost edge of the Guinean biogeographic zone. In the Mount Cameroon region, it was recorded from coastal (30 m a.s.l.) and submontane forests (1,450 m a.s.l.) (Fig. <xref ref-type="fig" rid="F5502877">28</xref>).</p></tp:treatment-sec><tp:treatment-sec><!--Section generated to contain objects referenced in tp:taxon-treatment.--><fig id="F5502877" position="float" orientation="portrait"><object-id xmlns:xlink="http://www.w3.org/1999/xlink" content-type="arpha" xlink:type="simple">8F125DED-F26B-5823-A974-9CCB25B58701</object-id><object-id xmlns:xlink="http://www.w3.org/1999/xlink" content-type="doi" xlink:type="simple">10.3897/BDJ.8.e50543.figure28</object-id><label>Figure 28.</label><caption><p><italic><tp:taxon-name><tp:taxon-name-part taxon-name-part-type="genus" reg="Borbo">Borbo</tp:taxon-name-part> <tp:taxon-name-part taxon-name-part-type="species" reg="borbonica">borbonica</tp:taxon-name-part></tp:taxon-name></italic> (Boisduval, 1833). <bold>A.</bold> dorsal view; <bold>B.</bold> ventral view. The scale bar represents 1 cm.</p></caption><graphic xmlns:xlink="http://www.w3.org/1999/xlink" xlink:href="bdj-08-e50543-g028.jpg" position="float" id="oo_375379.jpg" orientation="portrait" xlink:type="simple"><uri content-type="original_file" xlink:type="simple">https://binary.pensoft.net/fig/375379</uri></graphic></fig></tp:treatment-sec></tp:taxon-treatment>
